# Supplementary material for: Caffeic Acid/Eu(III) Complexes: Solution Equilibrium Studies, Structure Characterization and Biological Activity
Source: Int J Mol Sci. 2022 Jan 14;23(2):888. doi: 10.3390/ijms23020888 (PMC8775996; doi:10.3390/ijms23020888)
Supplement: Supplementary file 1 [file ijms-23-00888-s001.zip]

Archive with 1 entries (1 files):
- ijms-1526888-supplementary.pdf
